# Supplementary material for: The recovery of North Atlantic right whales, Eubalaena glacialis, has been constrained by human-caused mortality
Source: R Soc Open Sci. 2018 Nov 7;5(11):180892. doi: 10.1098/rsos.180892 (PMC6281934; doi:10.1098/rsos.180892)
Supplement: Supplement 3: R code for population projection mdoel [file rsos180892supp3.r]

#Best possible survivals & calvings from the available data
#############################
#Starts with a life cycle graph very simplified life cycle
#################################
#Empty environment before starting
rm(list=ls())
#################################
#load libraries
require(diagram)
require(popbio)
require(popdemo)
#################################################
#Life cycle graph
#################################################
Numgenerations<- 3
DiffMat <- matrix(data=0,nrow=Numgenerations,ncol=Numgenerations)
AA2 <- as.data.frame(DiffMat)
AA2[[1,3]]<- "f[adlt]"
AA2[[2,1]]<- "s[list(c,j)]"
AA2[[3,2]]<- "s[list(j,a)]"
AA2[[3,3]]<- "s[list(a,a)]"
AA2[[2,2]]<-"s[list(j,j)]"
state.name<-c(expression(Calf),expression(Juvenile),expression(Adult))
#########################################
#This is Figure 2
PP1 <- plotmat(A=AA2,pos=3.5,curve=0.7,name=state.name,lwd=2,arr.len=0.6,
               arr.width=0.25,my=-0.2, box.cex=0.65,
               box.size=0.05,arr.type="triangle",dtext= 0.95,
               main="")
#####################################################
#for calving use 4 years, given paper text
#calcuate state transition & survival probabilities using 
#Equations 1 and 2 in Crouse et al 1987
#calf survival is 0.96299
#juvenile survival is 0.97507
#adult female survival is 0.97314
#juvenile stage duration is 8 years
#taking adult female longevity at 69 given oldest known
#Pi={[1-(p^(d-1))]/[1-(p^d)]}*p
Pjhi<-((1-(0.97507^7))/(1-(0.97507^8)))*0.97507
Pahi<-((1-(0.97314^58))/(1-(0.97314^59)))*0.97314
#Gihi=[p^d*(1-p)]/[1-(p^d)]
Gjhi<-((0.97507^8)*(1-0.97507))/(1-(0.97507^8))
Pjhi
Pahi
Gjhi
ppmhi<-matrix(0,3,3)
ppmhi[2,1]<-0.96299
ppmhi[2,2]<-Pjhi
ppmhi[3,2]<-Gjhi
ppmhi[3,3]<-Pahi
ppmhi[1,3]<-1/(4*2)
stages<-c('calf','immat','adlt') 
ppmhi<-matrix(ppmhi,nrow=3,byrow=FALSE,
            dimnames = list(stages,stages))
ppmhi<-round(ppmhi,5)
#This is Table 3
ppmhi
###############################################
#Some basic analyses
#check matrix
is.matrix_primitive(ppmhi)
is.matrix_ergodic(ppmhi)
is.matrix_irreducible(ppmhi)
#eigenanalysis
eig.w.hi<-eigen.analysis(ppmhi)
round(eig.w.hi$lambda1,4)
#This is Table 4
round(eig.w.hi$elasticities,5)
###########################################
#Produce a fundamental matrix - need a matrix of 
#SURVIVAL transitions only
survm.hi<-splitA(ppmhi)$T
#Save fertilities for later
fertm.hi<-splitA(ppmhi)$F
survm.hi
###########################################
#stable stage distribution of females in 1990 to start projection
#from Pace et al 2017, Supplementary Material 123 females
stable.1990<-round(eig.w.hi$stable.stage*123)
stable.1990
#########################################
#run a stochastic projection of this
#Use a stable age structure calculated for 1990
#set seed to produce reproducible results
set.seed(12345)
reps.hi<-1000 # number of trajectories
#make it for the data from 1990 to 2015
#starting values are for 1990 so first data point is 1991
#so need 25 entries
tmax.hi<-25 # length of the trajectories
totalpop.hi<-matrix(0,tmax.hi,reps.hi) # initializes totalpop.hi matrix to store trajectories
nzero.hi<-stable.1990 # starting population size
for(j in 1:reps.hi)
{
  n.hi<-nzero.hi
  for(i in 1:tmax.hi)
  {
    n.hi<-multiresultm(n.hi,survm.hi,fertm.hi)
    totalpop.hi[i,j]<-sum(n.hi)
  }
}
#####################
#This is Figure 4
matplot(totalpop.hi, type = 'l',xlim=c(1,tmax.hi),
        xlab = 'Time (years from 1990)', ylab = 'Projected female population')
#add a heavy line showing the 186 mark
abline(a=186,b=0, lwd=1.5, col='darkgreen')
#extract median & quantiles for the final popualtion size
round(median(totalpop.hi[tmax.hi,]))
round(quantile(totalpop.hi[tmax.hi,],c(0.025,.975)),0)
###########################################
